# Supplementary material for: Identifying and Exploring the Impact Factors for Intraocular Pressure Prediction in Myopic Children with Atropine Control Utilizing Multivariate Adaptive Regression Splines
Source: J Pers Med. 2024 Jan 22;14(1):125. doi: 10.3390/jpm14010125 (PMC10817583; doi:10.3390/jpm14010125)
Supplement: Supplementary file 1 [file jpm-14-00125-s001.zip]

Archive with 1 entries (1 files):
- jpm-2820933-supplementary.pdf
